# Supplementary material for: Hand Hygiene Practices and Promotion in Public Hospitals in Western Sierra Leone: Changes Following Operational Research in 2021
Source: Trop Med Infect Dis. 2023 Oct 27;8(11):486. doi: 10.3390/tropicalmed8110486 (PMC10674222; doi:10.3390/tropicalmed8110486)
Supplement: Supplementary file 1 [file tropicalmed-08-00486-s001.zip]

Archive with 1 entries (1 files):
- tropicalmed-2475670-supplementary.pdf
